# Supplementary material for: Exploiting gene dependency to inform drug development for multiple myeloma
Source: Sci Rep. 2022 Jul 26;12:12696. doi: 10.1038/s41598-022-16940-7 (PMC9325789; doi:10.1038/s41598-022-16940-7)
Supplement: Supplementary file 2 — Supplementary Information 2. [file 41598_2022_16940_MOESM2_ESM.xlsx]

## Sheet: Supplementary Table 1 Ess Genes
Supplementary Table 1: 23 genes which are essential for MM
1a	Gene	Efficacy	Selectivity	1b	Gene	Efficacy	Selectivity
	NFKB1	-0.934706	0.768985		NFKB1	-1.0236	2.75378
	MEF2C	-0.882366	0.651603		MEF2C	-0.881413	2.40745
	TCF3	-0.717373	0.635336		IRS1	-0.805169	2.13506
	PRDM1	-0.892884	0.529028		RELB	-0.813767	1.98265
	POU2AF1	-0.74829	0.504925		IKBKB	-0.556432	1.79938
	IRF2	-0.589855	0.456722		SMAD7	-0.765475	1.71419
	FLVCR1	-0.543848	0.443342		HERPUD1	-0.663569	1.55817
	SMAD7	-0.72506	0.429369		CHUK	-0.670345	1.24882
	HERPUD1	-0.569932	0.422001		XBP1	-0.486652	1.23269
	IRS1	-0.789285	0.411982		UBALD2	-0.488189	1.2154
	CHUK	-0.538795	0.340815		PRDM1	-0.918565	1.15962
	RELB	-0.694881	0.331257		IRF2	-0.539896	1.08277
	ARHGAP45	-0.664272	0.316578		IKZF3	-0.568416	1.07305
	PIM2	-0.765262	0.29208		MAF	-0.453647	1.023
	UBE2J1	-0.473028	0.289869		AUP1	-0.43317	0.956539
	UBALD2	-0.493856	0.276212		MPDU1	-0.581313	0.881846
	DMXL1	-0.560201	0.271486		FLVCR1	-0.419138	0.782639
	IKBKB	-0.566246	0.241924		TCF3	-0.780674	0.665308
	AUP1	-0.446465	0.132864		DMXL1	-0.412882	0.543619
	MPDU1	-0.477656	0.100645		POU2AF1	-0.748609	0.27465
	MAF	-0.463324	0.0797661		UBE2J1	-0.480309	0.252608
	XBP1	-0.395831	0.0109359		ARHGAP45	-0.676792	0.217994
	IKZF3	-0.499949	-0.0524357		PIM2	-0.798351	-0.317639
Table (1a) efficacy and selectivity calculated using the 1st percentile of all cell lines
Table (1b) efficacy and selectivity calculated using the 25th percentile of MM cell lines

## Sheet: Supplementary Table 2 GSEA
Supplementary Table 2: Gene-set enrichement analysis of MM essential genes.
	GO term ID	GO term name	Number of occurences of annotation in candidate set	Expected number of occurences of annotation in candidate set	Number of occurences of annotation in background set	P-value	FDR
	GO:0045321	leukocyte activation	10	1.70545	1156	2.26197e-06	9.04789e-05
	GO:0042113	B cell activation	5	0.357024	242	2.31533e-05	0.000463065
	GO:0030183	B cell differentiation	4	0.190314	129	3.50701e-05	0.000467601
	GO:0045577	regulation of B cell differentiation	2	0.0354073	24	0.000563399	0.00510154
	GO:0050864	regulation of B cell activation	3	0.171135	116	0.000637692	0.00510154
	GO:0060548	negative regulation of cell death	6	1.33368	904	0.00160906	0.00919464
	GO:1900098	regulation of plasma cell differentiation	1	0.0014753	1	0.0014753	0.00919464
	GO:0008283	cell proliferation	8	2.61867	1775	0.00282169	0.0141084
	GO:0019882	antigen processing and presentation	3	0.321616	218	0.00388486	0.017266
	GO:0010941	regulation of cell death	7	2.23951	1518	0.00494657	0.0197863
	GO:0002317	plasma cell differentiation	1	0.00590122	4	0.00588874	0.0214136
	GO:0002326	B cell lineage commitment	1	0.00737652	5	0.00735573	0.0245191
	GO:0042100	B cell proliferation	2	0.138679	94	0.00838056	0.0257863
	GO:0012501	programmed cell death	7	2.7603	1871	0.0152608	0.0436024
	GO:0006954	inflammatory response	4	1.01501	688	0.0170515	0.0454707
	GO:0038061	NIK/NF-kappaB signaling	2	0.234573	159	0.0227281	0.0568201
	GO:0007166	cell surface receptor signaling pathway	8	4.01725	2723	0.0354322	0.0833699
	GO:0034330	cell junction organization	3	0.955997	648	0.0682944	0.151765
	GO:0070848	response to growth factor	2	0.976652	662	0.255387	0.537656
	GO:0016477	cell migration	3	1.97396	1338	0.315744	0.631488
	GO:0001525	angiogenesis	1	0.709622	481	0.513888	0.941049
	GO:0006091	generation of precursor metabolites and energy	1	0.716998	486	0.517577	0.941049
	GO:0007155	cell adhesion	2	1.9592	1328	0.594823	1
	GO:0007049	cell cycle	1	2.41655	1638	0.922313	1
	GO:0090398	cellular senescence	0	0.0899936	61	1	1
	GO:0006281	DNA repair	0	0.716998	486	1	1
	GO:0002767	immune response-inhibiting cell surface receptor signaling pathway	0	0.00885183	6	1	1
	GO:0051383	kinetochore organization	0	0.0309814	21	1	1
	GO:0010718	positive regulation of epithelial to mesenchymal transition	0	0.0634381	43	1	1
	GO:0051988	regulation of attachment of spindle microtubules to kinetochore	0	0.019179	13	1	1
	GO:0030997	regulation of centriole-centriole cohesion	0	0.00442591	3	1	1
	GO:0046605	regulation of centrosome cycle	0	0.0796665	54	1	1
	GO:0001910	regulation of leukocyte mediated cytotoxicity	0	0.103271	70	1	1
	GO:0090224	regulation of spindle organization	0	0.0516357	35	1	1
	GO:0090399	replicative senescence	0	0.019179	13	1	1
	GO:0000819	sister chromatid segregation	0	0.256703	174	1	1
	GO:0031577	spindle checkpoint	0	0.0486851	33	1	1
	GO:0032200	telomere organization	0	0.199166	135	1	1
	GO:0002507	tolerance induction	0	0.0354073	24	1	1
	GO:0000187	activation of MAPK activity	0	0.221296	150	1	1

## Sheet: Supplementary Table 3 Mutations
Supplementary Table 3: Mutations in MM essential genes
	Gene	Variant_Classification	Variant_Type	Genome_Change	cDNA_Change	Codon_Change	Protein_Change	isDeleterious	isTCGAhotspot	TCGAhsCnt	isCOSMIChotspot	COSMIChsCnt	Variant_annotation	DepMap_ID	Cell Line
	IRS1	Missense_Mutation	SNP	g.chr2:227663072C>G	c.383G>C	c.(382-384)gGg>gCg	p.G128A	FALSE	FALSE		FALSE	0	other non-conserving	ACH-000050	NCI-H929
	RELB	Silent	SNP	g.chr19:45504885G>C	c.48G>C	c.(46-48)cgG>cgC	p.R16R	FALSE	FALSE		FALSE	0	silent	ACH-000167	KE-97
	IRS1	Missense_Mutation	SNP	g.chr2:227660190G>C	c.3265C>G	c.(3265-3267)Cgt>Ggt	p.R1089G	FALSE	FALSE		FALSE	0	other non-conserving	ACH-000193	KARPAS-620
	TCF3	Missense_Mutation	SNP	g.chr19:1621885C>T	c.907G>A	c.(907-909)Ggc>Agc	p.G303S	FALSE	FALSE	0	FALSE	0	other non-conserving	ACH-000380	KMS-12-BM
	MEF2C	Missense_Mutation	SNP	g.chr5:88056891A>G	c.310T>C	c.(310-312)Tct>Cct	p.S104P	FALSE	FALSE		FALSE	0	other non-conserving	ACH-000419	KMS-28BM
	FLVCR1	Silent	SNP	g.chr1:213031848C>G	c.54C>G	c.(52-54)ctC>ctG	p.L18L	FALSE	FALSE	0	FALSE	0	silent	ACH-000453	MOLP-2
	TCF3	Missense_Mutation	SNP	g.chr19:1632402G>A	c.148C>T	c.(148-150)Ctt>Ttt	p.L50F	FALSE	FALSE	0	FALSE	0	other non-conserving	ACH-000453	MOLP-2
	IRS1	Missense_Mutation	SNP	g.chr2:227660499G>A	c.2956C>T	c.(2956-2958)Cgg>Tgg	p.R986W	FALSE	FALSE		FALSE	0	other non-conserving	ACH-000453	MOLP-2
	CHUK	Splice_Site	SNP	g.chr10:101953054C>A		c.e19+1		TRUE	FALSE		FALSE	0	damaging	ACH-000541	KMS-34
	IKBKB	Missense_Mutation	SNP	g.chr8:42163894A>G	c.511A>G	c.(511-513)Aag>Gag	p.K171E	FALSE	FALSE		FALSE	0	other non-conserving	ACH-000576	KMS-27
	IRS1	Silent	SNP	g.chr2:227660281G>A	c.3174C>T	c.(3172-3174)tcC>tcT	p.S1058S	FALSE	FALSE		FALSE	0	silent	ACH-000588	KMS-26
	PIM2	Missense_Mutation	SNP	g.chrX:48776106C>G	c.6G>C	c.(4-6)ttG>ttC	p.L2F	FALSE	FALSE		FALSE	0	other non-conserving	ACH-000598	KMS-21BM
	HERPUD1	Missense_Mutation	SNP	g.chr16:56966226T>G	c.70T>G	c.(70-72)Ttg>Gtg	p.L24V	FALSE	FALSE		FALSE	0	other non-conserving	ACH-000714	KMS-11
	MAF	Missense_Mutation	SNP	g.chr16:79633588G>A	c.212C>T	c.(211-213)cCc>cTc	p.P71L	FALSE	FALSE		FALSE	0	other non-conserving	ACH-000714	KMS-11
	TCF3	Missense_Mutation	SNP	g.chr19:1619816G>A	c.1130C>T	c.(1129-1131)gCc>gTc	p.A377V	FALSE	FALSE	0	FALSE	0	other non-conserving	ACH-000714	KMS-11
	MAF	Missense_Mutation	SNP	g.chr16:79632985C>T	c.815G>A	c.(814-816)cGc>cAc	p.R272H	FALSE	FALSE		FALSE	0	other non-conserving	ACH-000763	MM1-S
	PIM2	Silent	SNP	g.chrX:48775903C>A	c.81G>T	c.(79-81)gcG>gcT	p.A27A	FALSE	FALSE		FALSE	0	silent	ACH-000763	MM1-S
	XBP1	Missense_Mutation	SNP	g.chr22:29193159C>T	c.374G>A	c.(373-375)cGa>cAa	p.R125Q	FALSE	FALSE		FALSE	0	other non-conserving	ACH-000821	EJM
	XBP1	Silent	SNP	g.chr22:29196288C>T	c.225G>A	c.(223-225)agG>agA	p.R75R	FALSE	FALSE	0	FALSE	0	silent	ACH-000821	EJM
	XBP1	Silent	SNP	g.chr22:29196384C>T	c.129G>A	c.(127-129)caG>caA	p.Q43Q	FALSE	FALSE	0	FALSE	0	silent	ACH-000821	EJM
	XBP1	Missense_Mutation	SNP	g.chr22:29196427C>T	c.86G>A	c.(85-87)gGa>gAa	p.G29E	FALSE	FALSE	0	FALSE	0	other non-conserving	ACH-000821	EJM
	MEF2C	Missense_Mutation	SNP	g.chr5:88056890G>A	c.311C>T	c.(310-312)tCt>tTt	p.S104F	FALSE	FALSE		FALSE	0	other non-conserving	ACH-000821	EJM
	MAF	Missense_Mutation	SNP	g.chr16:79633460C>T	c.340G>A	c.(340-342)Gtc>Atc	p.V114I	FALSE	FALSE		FALSE	0	other non-conserving	ACH-000829	HuNS1
	DMXL1	Missense_Mutation	SNP	g.chr5:118468829A>G	c.1318A>G	c.(1318-1320)Act>Gct	p.T440A	FALSE	FALSE		FALSE	0	other non-conserving	ACH-000829	HuNS1
	XBP1	Missense_Mutation	SNP	g.chr22:29195106C>T	c.263G>A	c.(262-264)aGa>aAa	p.R88K	FALSE	FALSE	0	FALSE	0	other non-conserving	ACH-000854	OCI-MY5
	MAF	Missense_Mutation	SNP	g.chr16:79633720A>C	c.80T>G	c.(79-81)cTg>cGg	p.L27R	FALSE	FALSE		FALSE	0	other non-conserving	ACH-001162	PCM6
	MEF2C	Missense_Mutation	SNP	g.chr5:88056891A>G	c.310T>C	c.(310-312)Tct>Cct	p.S104P	FALSE	FALSE		FALSE	0	other non-conserving	ACH-001541	KMS-28PE
isTCGAhotspot: is this mutation commonly found in TCGA
TCGAhsCnt: number of times this mutation is observed in TCGA
isCOSMIChotspot: is this mutation commonly found in COSMIC
COSMIChsCnt: number of samples in COSMIC with this mutation
Reference: DepMap, Broad (2020): DepMap 20Q2 Public https://doi.org/10.6084/m9.figshare.12280541.v4

## Sheet: Supplementary Table 4 OS
Supplementary Table 4: Hazard ratio for patient overall survival relative to low expression (bottom 25%) of MM essential genes.
OS associated with low (bottom 25%) expression in the three patient cohorts; CoMMpass IA10 RNA-seq, and microarray data from two datasets (GSE20480 and E-MTAB-4032). ARHGAP45 gene was was not present in the dataset.
	Gene	HR	95% Confidence intervals			P-value	PHET-value	QHET	FDR
	POU2AF1	1.46378	1.04917	-	2.04223	0.0249304	0.778207	0.501525	0.308656
	AUP1	0.689803	0.495239	-	0.960806	0.0280596	0.709872	0.68534	0.308656
	CHUK	0.790542	0.574736	-	1.08738	0.148471	0.678022	0.777151	0.717744
	TCF3	0.730631	0.464966	-	1.14808	0.173489	0.140203	3.92933	0.717744
	UBALD2	0.722637	0.442984	-	1.17883	0.193247	0.119214	4.25368	0.717744
	MAF	0.79219	0.545714	-	1.14999	0.220557	0.272297	2.60172	0.717744
	IKZF3	1.22216	0.881781	-	1.69393	0.228373	0.438634	1.64818	0.717744
	MPDU1	1.18065	0.859863	-	1.6211	0.304613	0.362915	2.02717	0.738522
	PIM2	0.851528	0.62039	-	1.16878	0.319872	0.917888	0.171359	0.738522
	UBE2J1	1.17916	0.827541	-	1.68019	0.361663	0.274249	2.58744	0.738522
	IRF2	1.16097	0.829805	-	1.62431	0.383688	0.702405	0.706489	0.738522
	FLVCR1	0.701701	0.294101	-	1.6742	0.424613	0.00408852	10.9991	0.738522
	NFKB1	1.1311	0.82744	-	1.54619	0.439901	0.57381	1.11091	0.738522
	PRDM1	0.83193	0.440437	-	1.57141	0.570666	0.0321583	6.87417	0.738522
	HERPUD1	1.15778	0.695622	-	1.92699	0.573002	0.132595	4.04092	0.738522
	IRS1	1.12713	0.733053	-	1.73307	0.5856	0.199722	3.22166	0.738522
	MEF2C	1.0939	0.789434	-	1.5158	0.589683	0.319942	2.27923	0.738522
	DMXL1	1.08664	0.793658	-	1.48777	0.604245	0.720577	0.655405	0.738522
	RELB	0.958496	0.639935	-	1.43564	0.837065	0.226603	2.96911	0.93022
	IKBKB	1.02764	0.755997	-	1.39688	0.861818	0.575773	1.10408	0.93022
	SMAD7	1.02314	0.744273	-	1.4065	0.887938	0.553936	1.18141	0.93022
	XBP1	1.02429	0.582925	-	1.79982	0.933505	0.0635963	5.5104	0.933505

## Sheet: Supplemetary Table 5 PFS
Supplementary Table 5: Hazard ratio for patient progression-free surivival relative to low expression (bottom 25%) of MM essential genes.
PFS associated with low (bottom 25%) expression in the three patient cohorts; CoMMpass IA10 RNA-seq, and microarray data from two datasets (GSE20480 and E-MTAB-4032). ARHGAP45 gene was was not present in the dataset.
	Gene	HR	95% Confidence intervals			P-value	PHET-value	QHET	FDR
	FLVCR1	0.56924	0.421769	-	0.768273	0.000230434	0.24562	2.80794	0.00506
	TCF3	0.672428	0.533775	-	0.847097	0.000756076	0.623329	0.945362	0.008316
	HERPUD1	1.41832	1.12258	-	1.79197	0.00339931	0.819097	0.399106	0.0249283
	POU2AF1	1.53377	1.12545	-	2.09022	0.0067633	0.210824	3.11346	0.0371982
	MPDU1	1.3907	1.05855	-	1.82706	0.0178535	0.282538	2.52789	0.0785553
	UBE2J1	1.23781	0.932686	-	1.64277	0.139571	0.239526	2.85819	0.432332
	IKBKB	0.843239	0.66702	-	1.06601	0.154008	0.889163	0.234949	0.432332
	CHUK	0.84078	0.657831	-	1.07461	0.165983	0.667526	0.808355	0.432332
	XBP1	1.1713	0.931128	-	1.47342	0.176863	0.933218	0.138233	0.432332
	RELB	1.19079	0.90587	-	1.56531	0.210772	0.268284	2.63142	0.463698
	IRS1	0.836178	0.586499	-	1.19215	0.32281	0.11443	4.33558	0.645619
	PRDM1	0.764638	0.424364	-	1.37776	0.37172	0.00297443	11.6354	0.681486
	SMAD7	0.929407	0.731443	-	1.18095	0.54915	0.494518	1.40834	0.929331
	UBALD2	0.95244	0.754177	-	1.20282	0.682401	0.541689	1.22613	0.999112
	DMXL1	1.03011	0.8152	-	1.30167	0.803764	0.670002	0.800948	0.999112
	AUP1	0.976596	0.764174	-	1.24807	0.849904	0.462045	1.54418	0.999112
	PIM2	0.982691	0.774583	-	1.24671	0.885655	0.554669	1.17877	0.999112
	IRF2	0.986915	0.746812	-	1.30421	0.92622	0.282372	2.52906	0.999112
	MAF	0.985212	0.674226	-	1.43964	0.938633	0.0729798	5.23514	0.999112
	IKZF3	1.01067	0.714782	-	1.42903	0.952127	0.152323	3.7635	0.999112
	MEF2C	1.00862	0.648867	-	1.56783	0.969587	0.0276234	7.17819	0.999112
	NFKB1	1.00028	0.613772	-	1.63017	0.999112	0.0220796	7.62621	0.999112

## Sheet: Supplementary Table 6 Targets
Supplementary Table 6: Drug-target combinations for essential genes .
Data from Open Targets
	Target	Drug	Type	Mechanism Of Action	Disease	Phase
	IKBKB	BARDOXOLONE METHYL	Small molecule inhibitor	Inhibitor of nuclear factor kappa B kinase beta subunit inhibitor	diabetic nephropathy	3
					pulmonary hypertension	3
					pulmonary arterial hypertension	2
					diabetic nephropathy	2
					Alport syndrome	2
					COVID-19	2
					melanoma	2
					pancreatic carcinoma	1
					liver disease	1
					lymphoid neoplasm	1
					liver disease	1
		IMD-1041	Small molecule inhibitor	Inhibitor of nuclear factor kappa B kinase beta subunit inhibitor	chronic obstructive pulmonary disease	2
		SAR-113945	Small molecule inhibitor	Inhibitor of nuclear factor kappa B kinase beta subunit inhibitor	osteoarthritis	2
					osteoarthritis	1
	PIM2	LGH-447	Small molecule inhibitor	Serine/threonine-protein kinase PIM inhibitor	multiple myeloma	1
					myelofibrosis	1
					acute myeloid leukemia	1
		SGI-1776	Small molecule inhibitor	Serine/threonine-protein kinase PIM inhibitor	prostate cancer	1
					non-Hodgkins lymphoma	1
					leukemia	1
		AZD-1208	Small molecule inhibitor	Serine/threonine-protein kinase PIM inhibitor	lymphoma	1
					acute myeloid leukemia	1

## Sheet: Supplementary Table 7 PGS
Supplementary Table 7: Genes common to the gene prognostic score gene sets, GEP70 and SKY92.
2,007 myeloma essential genes identified from DepMap were compared with the gene prognostic score gene sets GEP70 and SKY92.
		GEP70	SKY92
	Overlapping genes	ASPM	SEC62
		CCT2	BCS1L
		UBE2I	NOP56
		LAS1L	ESPL1
		BIRC5	TOP2A
		RFC4	RPS28
		PFN1	RPS4X
		ILF3	TUBB
		ENO1	MCM2
		EXOSC4	TUBB
		RUVBL1	DTL
		ALDOA	NCAPG
		CPSF3	BIRC5
		PSMD4	HNRNPK
		RAN	GGPS1
		KIF14	DONSON
		WEE1	KIF4A
		TCOF1	MCM6
		AHCYL1	CENPE
			NUF2
			RPS11
			SYF2
			MCM3
			ZWINT
			ARL8B
			DHFR

## Sheet: Supplementary Table 8 MMCL
Supplementary Table 8: DepMap multiple myeloma cell line characteristics
Multiple myeloma cell line canonical translocations and known mutations from the Keats cell line repository (https://www.keatslab.org/myeloma-cell-lines/hmcl-characteristics, accessed 6th May 2022)
	Name	Canonical_Translocations	BIRC2/3	BRAF	CDKN2C	FGFR3	KRAS	NRAS	RB1	TP53	TRAF3
	AMO1	t(12;14)					A146T - het (cc)	Wt		Wt	A484Afs - het (cc)
	EJM	t(14;20)					See Note	Wt		K132N - homo (CCLE) (cc)	Wt
	INA6	t(11;14)						G12D - het (cc -see note)		Q331X - het + K132M - het (cc)	Wt
	JJN3	t(14;16) + t(8;14)					Wt	See Note		HD (?)	Wt
	KHM1B				HD		G12C - het (cc)			HD	Wt
	KMM1	t(6;14)					Wt	G13D - homo (cc)		S241F - het (CCLE)(cc)	Wt
	KMS11	t(4;14) + t(8;14) + t(14;16)				Y373C - Het (cc) Expressed	Wt	Wt		HD	HD -> K191LfsX3
	KMS12BM	t(11;14)				R158W - het	Wt	Wt		R337L - homo (cc)	Wt
	KMS18	t(4;14)	HD			G382D - het (cc) Expressed					Wt
	KMS20		HD		HD		G12S - homo (cc)			Y126X - homo (CCLE)(cc)	Wt
	KMS21BM	t(11;14)						Q61L - het (cc)
	KMS26	t(4;14)			HD	Expressed				R175H - homo (CCLE)(cc)	Wt
	KMS27	t(11;14)						Q61R - het (cc)		Splice-site + Splice-site (cc)
	KMS28BM	t(4;14)				Expressed	G12A - homo (cc)				Wt
	KMS28PE	t(4;14) + t(8;14)	HD			Expressed	G12A - homo (cc)			G105R - homo (cc)	Wt
	KMS34	t(4;14)				Expressed				W146X - homo (CCLE)(cc)	S352N - het (cc) [see note]
	L363	t(20;22)					Wt	Q61H - Het (cc)		S261T - Homo	Wt
	LP1	t(4;14)				F384L (1000G SNP)	Wt	Wt		E286K - Homo (cc)	K286IfsX7 - Homo (cc)
	MM1S	t(14:16) + t(8;14)			HD		G12A - het (cc)	Wt		Wt	K536-N545delinsD - Homo (cc)
	MOLP2		BIRC3 - V120G - het (cc)		HD					A159V - homo (CCLE)(cc)
	MOLP8	t(11;14)					delK179 - het (cc)	Q61L - het (cc)
	NCIH929	t(4;14)				Expressed	Wt	G13D - het (cc)		Wt	Wt
	OCIMY5	t(14;16)			HD		Wt	Wt		FS - homo (cc)	Wt
	OCIMY7	t(11;14)			HD			Q61K - het (cc)			Wt
	OPM1	t(4;14)			HD	K650E - Het	Q71X			R175H - homo (cc)	Wt
	OPM2	t(4:14)			HD	K650E - Het	Wt	Wt		R175H - homo (CCLE)(cc)	Wt
	PCM6	t(14;16)								R248Q (CCLE)
	RPMI8226	t(16;22) + t(8;22)			HD		G12A - Het (cc)	Wt		E285K - Homo (cc)	HD -> K191LfsX60
	SKMM2	t(11;14)			HD		Wt	Wt		K132N - Homo (cc)	Wt
	U266	t(11;14)		K601N - Het (cc)			Wt	Wt	E419X - Homo & K228R - Homo (cc)	A161T - Homo (cc)	K550IfsX3 - Homo (cc)
	COLO775
	HTK
	HUNS1
	KARPAS620	t(11:14)			HD		G12D - het (cc)	Wt		C135Y - homo (CCLE)(cc)	Wt
